# Supplementary material for: Health literacy in patients with gout: A latent profile analysis
Source: PLoS One. 2024 May 9;19(5):e0300983. doi: 10.1371/journal.pone.0300983 (PMC11081339; doi:10.1371/journal.pone.0300983)
Supplement: S1 File — (XLSX) [file pone.0300983.s001.xlsx]

## Sheet: Sheet1
ID	Gender	Age	Place of residence	BMI	Tophi	A family history of gout	BMI	Other chronic diseases	Marital status	Education level	Income/month	Duration of gout	A1	A2	A3	A4	A5	A6	A7	A8	A9	A10	A11	A12	A13	A14	A15	A16	A17	A18	A19	A20	B1	B2	B3	B4	B5	B6	B7	C1	C2	C3	C4	Health Literacy Profiles
1	1	62	2	25.2801	0	0	2	0	2	2	1	1	3	3	3	3	3	4	4	4	4	4	4	4	4	4	4	4	4	4	4	4	3	3	3	3	3	3	3	2	2	2	2	2
2	1	37	1	22.4913	0	0	1	0	2	2	1	1	2	1	4	1	2	4	4	4	3	4	2	4	4	4	3	3	3	4	4	4	4	4	4	4	4	4	4	3	3	3	3	2
3	1	35	1	27.1706	0	0	2	0	2	2	1	1	4	3	3	2	4	4	3	3	3	5	4	3	3	2	3	3	2	4	3	3	4	4	4	4	4	4	4	4	4	3	4	2
4	1	46	2	24.7245	0	0	2	0	2	2	1	1	3	3	3	3	3	4	4	4	4	4	4	4	4	4	4	4	4	4	4	4	4	5	4	4	4	4	4	3	3	3	5	3
5	1	41	1	23.6203	0	0	1	1	2	2	1	1	2	4	2	2	4	3	3	3	3	3	3	3	3	3	3	3	3	3	3	3	3	3	3	3	3	3	3	2	2	2	2	1
6	1	72	2	20.2449	0	0	1	1	2	2	1	2	4	2	5	2	4	5	5	5	4	5	4	4	3	4	5	4	4	2	3	4	4	4	4	4	4	3	3	3	3	3	5	3
7	1	37	2	23.04	0	0	1	0	2	2	2	1	2	2	5	4	2	5	1	1	1	5	3	1	3	1	1	3	1	1	1	1	3	3	3	3	3	3	3	3	3	3	3	2
8	1	42	2	25.7959	0	0	2	0	2	2	1	1	4	4	4	3	3	4	3	3	3	4	3	4	4	2	2	3	3	3	3	3	4	4	4	4	4	4	4	3	3	3	3	2
9	1	46	2	23.9395	1	0	1	1	2	1	1	2	3	3	3	3	3	4	4	4	4	4	4	4	4	4	4	4	4	4	4	4	2	2	2	2	2	2	2	1	1	1	1	1
10	2	38	2	23.7954	0	0	1	0	2	2	2	1	2	2	2	2	1	4	5	1	2	2	3	5	3	1	3	3	3	1	1	1	3	3	3	3	3	3	3	4	4	3	4	2
11	1	38	2	36.0111	0	0	3	0	2	2	2	2	2	2	4	1	2	3	2	4	2	4	3	2	2	2	2	3	3	3	3	3	4	5	5	5	5	5	5	4	4	4	4	2
12	1	57	2	28.7037	1	0	3	1	2	2	1	1	1	1	1	1	1	3	2	2	3	3	2	2	2	2	2	2	2	1	2	2	3	3	3	3	3	3	3	2	2	2	2	1
13	1	54	1	29.7619	1	0	3	0	2	2	1	2	3	3	3	3	3	4	4	4	4	4	3	4	4	3	3	3	3	4	3	3	3	3	3	3	3	3	3	3	3	3	3	2
14	1	61	2	29.0548	1	0	3	0	2	1	1	2	1	1	1	2	1	2	2	2	2	2	2	2	2	2	2	2	2	2	2	2	3	3	3	3	3	3	3	2	2	2	2	1
15	1	35	2	20.679	0	1	1	0	2	2	2	1	5	5	5	5	5	4	4	3	3	4	3	3	5	4	4	4	3	4	4	3	4	4	4	4	4	4	4	3	3	3	3	3
16	1	83	2	19.5918	0	0	1	1	2	2	2	1	3	3	3	3	3	4	2	2	3	3	3	1	3	2	2	4	3	4	3	2	3	3	3	3	3	2	3	4	4	4	4	2
17	1	63	2	20.5486	0	0	1	0	2	2	2	2	5	5	5	5	5	4	4	4	4	4	4	4	4	4	4	4	4	4	4	4	4	4	4	4	4	4	4	3	3	3	3	3
18	1	35	2	29.4029	1	1	3	0	2	2	2	2	5	5	5	5	5	4	4	4	4	5	4	4	4	4	4	4	5	4	4	4	5	5	5	5	5	5	5	4	4	4	4	3
19	1	36	2	27.4717	0	0	2	0	2	2	2	2	5	5	5	5	5	5	5	5	5	5	5	5	5	5	5	5	5	5	5	5	5	5	5	5	5	5	5	4	4	4	4	3
20	1	67	1	22.7204	0	1	1	1	2	2	1	1	1	1	1	1	1	2	2	2	2	2	2	2	2	2	2	2	2	2	2	2	3	3	3	3	3	3	3	2	2	2	2	1
21	2	40	2	9.46915	0	1	1	0	2	2	1	1	3	3	3	3	3	4	4	4	4	4	4	4	4	3	3	4	4	4	4	3	4	4	4	4	4	4	4	4	4	4	4	3
22	1	31	2	28.2828	0	0	3	0	2	2	2	1	3	3	3	3	3	4	4	4	4	4	4	4	4	4	4	4	4	4	4	4	4	4	4	4	4	4	4	5	5	5	5	3
23	2	47	2	21.875	0	0	1	0	2	1	1	1	2	2	2	2	2	3	3	3	3	3	3	3	3	3	3	3	3	3	3	3	3	3	3	3	3	3	3	2	2	2	2	1
24	1	49	2	29.8606	0	1	3	0	2	2	2	2	5	5	5	5	5	4	4	4	4	4	4	4	4	4	4	4	4	4	4	4	4	4	4	4	4	4	4	3	3	3	3	3
25	1	51	1	27.7743	0	0	2	0	2	1	1	2	2	2	2	2	2	3	3	3	3	3	2	3	3	3	3	3	3	3	3	3	4	4	4	4	4	4	4	2	2	2	2	2
26	1	51	2	27.7744	0	0	2	1	2	2	1	2	4	4	4	4	4	5	5	5	5	5	5	3	5	5	3	5	5	5	5	5	4	4	4	4	4	4	4	3	3	3	3	3
27	2	66	2	28.2284	0	0	3	0	2	2	1	1	2	2	2	2	2	2	2	2	2	2	2	2	2	2	2	2	2	2	2	2	2	2	2	2	2	2	2	2	2	2	2	1
28	1	52	2	22.6627	0	0	1	0	2	1	1	1	2	2	2	2	2	3	3	3	3	3	3	3	3	3	3	3	3	3	3	3	2	2	2	2	2	2	2	1	1	1	1	1
29	1	53	1	22.5306	0	0	1	1	2	1	1	1	2	2	2	2	2	3	3	3	3	3	3	3	3	3	3	3	3	3	3	3	2	2	2	2	2	2	2	3	3	3	3	1
30	1	57	1	29.4118	0	0	3	0	1	2	1	1	4	4	4	4	4	4	4	3	4	3	4	4	3	3	3	3	3	3	4	3	4	4	4	4	4	4	4	3	3	3	3	3
31	1	71	1	23.3556	1	0	1	1	2	1	1	2	1	1	1	1	1	3	3	3	3	3	3	1	2	3	3	3	3	2	2	2	3	2	2	2	2	2	2	1	1	1	1	1
32	2	58	1	19.5717	1	0	1	1	1	2	1	1	2	2	2	2	3	3	4	4	4	3	2	3	3	3	3	3	3	3	3	3	4	4	4	4	4	4	4	3	3	3	3	2
33	1	52	2	27.3356	0	0	2	0	2	2	2	1	5	5	5	5	5	5	5	5	5	5	5	5	5	5	5	5	5	5	5	5	5	5	5	5	5	5	5	4	4	4	4	3
34	2	49	2	21.048	0	0	1	1	2	1	1	1	2	2	2	2	2	3	4	3	3	3	3	4	4	4	3	3	4	3	3	3	3	3	3	3	3	3	3	2	2	2	2	1
35	1	51	1	29.3878	0	0	3	0	2	2	1	1	2	2	2	2	2	3	3	3	3	3	3	3	3	3	3	3	3	3	3	3	3	3	3	3	3	3	3	3	3	3	3	2
36	1	50	2	36.7309	1	0	3	1	2	1	2	2	4	4	4	4	4	3	3	3	3	5	4	4	4	3	4	3	3	3	4	3	4	4	4	4	4	4	4	3	3	3	5	3
37	1	18	2	34.9368	0	1	3	0	1	2	2	1	3	3	3	3	3	5	5	4	4	5	5	4	4	4	4	4	4	4	4	4	4	4	4	4	4	4	4	4	4	4	4	3
38	1	56	1	23.5294	1	0	1	0	2	1	1	1	1	1	1	1	1	2	2	2	2	2	2	2	2	2	2	2	2	2	2	2	2	2	2	2	2	2	2	2	1	1	1	1
39	1	23	2	33.7424	0	0	3	0	1	2	1	1	3	3	3	3	3	2	2	2	2	4	2	2	2	2	2	2	2	2	2	2	4	4	3	4	3	3	3	2	2	2	2	2
40	1	25	2	27.4717	1	0	2	0	1	2	1	2	3	3	3	3	3	4	4	4	4	4	4	4	4	2	4	4	4	2	4	4	3	3	3	3	3	3	3	3	3	3	3	2
41	1	30	2	26.5927	0	0	2	1	1	2	2	1	5	5	5	4	4	5	4	4	4	5	5	5	5	4	4	5	5	5	5	5	5	5	5	5	5	5	5	4	4	4	4	3
42	1	34	2	23.03	0	0	1	0	2	1	2	1	5	4	4	4	4	3	3	3	3	3	3	4	3	3	3	3	4	3	3	4	4	4	4	4	4	4	4	3	3	3	3	3
43	1	68	1	23.8751	0	0	1	0	2	1	1	1	1	1	1	1	1	2	1	1	1	2	1	1	1	1	1	1	1	1	1	1	2	2	2	2	2	2	2	1	1	1	1	1
44	1	32	2	26.8274	0	1	2	0	2	2	2	1	4	4	4	4	4	4	4	4	4	4	4	4	4	4	4	4	4	4	4	4	3	3	3	3	3	3	3	3	3	3	3	3
45	1	66	1	24.9135	1	0	2	1	2	1	1	2	3	3	4	3	3	4	3	3	3	4	3	3	3	1	2	3	3	4	2	1	4	4	4	4	4	4	4	3	3	3	3	2
46	1	70	2	24.2123	0	1	2	0	2	1	2	2	4	4	4	4	4	5	5	5	4	5	5	5	5	4	4	5	5	5	4	5	4	4	4	4	4	4	4	5	5	5	5	3
47	1	48	2	27.7634	1	0	2	1	2	2	2	2	4	4	4	4	4	3	3	3	3	3	3	2	5	1	3	3	3	3	3	3	4	4	5	5	4	4	4	3	3	3	3	3
48	1	61	1	29.0698	1	0	3	0	2	2	1	2	2	2	2	2	2	3	3	4	4	3	4	4	4	4	4	3	3	3	3	3	3	3	3	3	3	3	3	3	3	3	3	2
49	1	45	2	24.8163	1	0	2	0	2	2	2	2	5	5	5	5	5	4	4	4	4	4	4	4	4	4	4	4	4	4	4	4	3	3	3	3	3	3	3	4	4	4	4	3
50	1	25	2	27.7703	0	0	2	0	1	2	2	1	3	5	5	5	5	5	2	4	3	5	2	5	5	3	4	5	3	4	5	1	3	4	4	4	4	3	4	5	5	3	5	3
51	1	53	1	25.6055	1	0	2	0	2	1	2	2	4	2	2	2	2	4	3	3	3	4	3	1	2	1	1	3	2	2	1	2	3	2	3	3	3	3	3	3	3	2	3	2
52	1	35	2	35.6496	0	0	3	0	1	2	1	2	3	3	3	3	3	5	5	3	3	5	2	3	4	3	4	5	4	4	2	2	4	4	4	4	4	4	4	3	3	3	3	2
53	1	66	2	28.7197	1	1	3	1	2	2	2	2	5	5	5	5	5	5	5	4	5	3	3	4	4	4	3	4	4	3	3	3	2	2	3	3	3	3	3	3	3	3	3	3
54	1	74	2	27.0416	0	0	2	1	2	1	1	2	1	1	1	1	1	2	2	2	3	3	2	1	1	1	2	4	1	1	2	2	2	2	2	2	2	2	2	1	1	1	1	1
55	1	35	2	31.7956	1	0	3	0	2	2	2	1	2	2	2	2	2	1	2	2	1	2	1	1	1	2	1	1	1	1	1	1	3	3	3	3	3	3	3	2	2	2	2	1
56	1	45	2	27.4587	0	0	2	0	1	2	2	2	4	2	4	1	2	4	3	3	1	3	2	2	3	2	3	4	3	2	1	3	3	3	5	3	4	3	4	4	4	3	4	2
57	1	54	2	25.9909	1	1	2	1	2	2	2	2	5	5	5	5	5	5	5	5	5	5	5	5	5	5	5	5	5	5	5	5	5	5	5	5	5	5	5	5	5	5	5	3
58	1	33	1	31.0735	0	0	3	0	2	2	1	1	2	4	5	1	2	4	4	4	2	3	1	3	3	2	4	4	4	4	3	2	3	2	4	3	2	2	2	2	2	2	2	1
59	1	68	2	25.7117	1	0	2	1	2	1	2	1	2	2	2	2	2	2	2	2	2	3	2	1	2	2	1	2	2	1	1	1	1	2	4	3	1	2	3	2	2	2	2	1
60	1	61	2	27.4506	1	0	2	1	2	2	2	1	5	5	5	3	4	2	2	2	3	2	2	3	1	1	1	4	2	2	1	4	4	4	4	4	4	4	4	5	5	5	5	3
61	2	41	2	20.6852	0	0	1	1	2	1	1	1	3	3	3	3	3	2	2	2	2	2	2	2	2	2	2	3	2	2	3	2	3	3	3	3	3	3	3	2	2	2	2	1
62	1	60	2	24.2215	1	1	2	1	2	2	2	1	1	5	1	1	5	1	5	5	5	5	1	1	1	1	1	1	1	1	5	5	3	1	1	3	1	5	1	1	1	1	5	1
63	1	53	2	23.8367	0	0	1	0	2	1	2	2	5	4	5	5	5	5	5	5	5	5	5	5	5	5	4	4	4	4	5	5	4	4	4	5	5	5	5	5	5	5	5	3
64	1	69	2	25.5354	1	0	2	1	2	1	1	2	4	3	3	3	3	4	4	3	3	3	4	4	3	3	3	3	3	4	4	3	2	4	4	4	3	4	4	3	3	2	3	2
65	1	39	1	25.9516	1	1	2	0	2	1	1	2	2	2	2	2	2	3	3	3	3	3	3	5	4	3	4	3	2	2	3	4	3	2	4	3	2	2	2	1	1	1	1	1
66	1	26	1	35.4938	1	0	3	1	1	2	1	1	3	2	5	1	2	5	5	3	1	5	2	4	4	2	4	4	2	2	4	1	5	4	5	5	4	4	4	5	5	5	5	2
67	1	29	2	34.3396	0	0	3	0	1	2	2	1	2	2	1	1	4	4	4	2	4	4	4	4	4	2	4	4	1	4	4	1	3	3	4	3	4	4	2	4	4	4	4	2
68	1	55	1	26.7299	1	1	2	1	2	1	1	2	1	1	1	1	2	2	2	2	2	2	2	2	2	2	2	2	2	2	2	2	3	3	3	3	3	3	3	2	2	2	2	1
69	1	45	2	22.4913	1	0	1	1	2	1	1	2	5	5	5	5	5	5	5	5	5	5	5	5	5	5	5	5	5	5	5	5	5	5	5	5	5	5	5	5	5	5	5	3
70	1	26	2	23.9395	0	0	1	0	1	2	2	2	5	5	5	5	5	5	5	4	5	5	5	5	5	4	3	5	5	5	5	5	3	5	5	5	5	4	4	3	3	3	3	3
71	2	64	2	24.1415	0	0	2	1	2	1	1	1	1	1	1	1	1	3	3	3	3	3	3	4	3	3	3	3	3	3	3	3	3	3	3	3	3	3	2	2	2	2	2	1
72	1	50	1	28.1969	1	0	3	0	2	1	1	2	4	3	3	2	2	4	2	3	2	4	2	2	3	2	3	2	2	2	1	1	3	2	3	3	3	3	3	3	3	3	3	2
73	1	48	2	24.3911	0	0	2	1	2	2	2	2	5	4	3	3	3	4	4	3	3	4	3	3	3	3	3	3	2	3	3	3	3	3	3	3	3	3	3	4	4	4	4	2
74	1	68	2	29.3848	1	0	3	1	2	2	1	2	2	4	3	3	3	3	3	3	3	3	3	3	3	3	2	2	2	2	3	3	2	2	3	2	2	3	3	2	3	3	3	2
75	1	27	2	27.6817	0	0	2	1	1	2	2	1	3	1	1	2	3	2	2	1	1	1	2	2	1	2	3	1	2	1	1	3	3	3	4	5	3	3	4	4	4	3	4	2
76	1	40	2	28.4005	0	0	3	1	2	2	2	1	4	2	1	1	1	4	3	1	1	5	2	1	1	1	1	1	1	5	1	1	1	2	5	5	1	3	1	3	4	1	5	1
77	1	57	1	24.4898	0	0	2	0	1	2	1	1	3	3	3	3	3	5	4	3	4	4	4	3	3	3	2	3	4	4	5	2	4	4	4	4	4	4	4	3	3	3	3	2
78	1	75	2	24.8445	0	0	2	1	2	2	2	1	2	2	2	2	2	3	3	3	3	3	3	3	3	3	3	3	3	3	3	3	3	3	3	3	3	3	3	2	2	2	2	1
79	1	30	1	29.8606	0	0	3	0	2	2	1	1	4	4	4	2	4	3	3	3	3	3	3	3	3	3	3	3	3	3	3	3	4	4	4	4	4	4	4	3	3	3	3	2
80	1	25	2	44.9827	1	0	3	0	2	2	1	2	4	4	4	4	4	4	4	4	4	4	4	4	4	4	4	4	4	4	4	4	4	4	4	4	4	4	4	4	4	4	4	3
81	1	38	2	23.8895	1	0	1	0	2	2	2	2	5	5	5	5	5	5	5	4	5	5	3	5	5	2	3	2	4	2	3	4	4	4	4	4	4	2	4	4	4	4	4	3
82	2	66	2	26.7094	1	0	2	1	1	1	1	1	3	3	3	3	3	2	2	2	2	2	2	2	2	2	2	2	2	2	2	2	2	2	2	2	2	2	2	1	1	1	1	1
83	1	37	2	24.4898	0	0	2	0	2	2	2	1	3	3	3	3	3	2	2	2	2	2	2	2	2	2	2	2	2	2	2	2	3	3	3	3	3	3	3	4	4	4	4	2
84	1	56	2	25.0865	0	1	2	0	2	1	1	1	2	2	2	2	2	2	2	2	2	2	2	1	1	2	1	3	2	3	3	4	3	3	3	3	3	3	3	4	4	4	4	2
85	1	45	1	24.093	1	0	2	0	2	2	1	2	5	5	5	5	5	4	4	4	4	4	4	4	4	2	3	4	4	4	5	5	4	4	4	4	4	4	4	5	5	5	5	3
86	1	56	1	27.6817	1	0	2	1	2	1	1	2	2	2	2	2	2	2	2	2	2	2	1	1	2	1	2	2	5	2	2	2	4	4	4	4	4	4	4	4	4	4	4	2
87	2	60	2	22.2222	0	0	1	1	2	1	2	2	5	5	5	5	5	2	2	2	2	2	2	2	2	2	2	2	2	2	2	2	4	4	4	4	4	4	4	5	5	5	5	3
88	1	62	2	25.3515	0	0	2	1	2	2	2	1	3	3	3	3	3	1	1	1	1	1	1	1	1	1	1	1	1	1	1	1	3	3	3	3	3	3	3	2	2	2	2	1
89	1	64	1	23.4375	1	0	1	0	2	2	1	1	2	2	2	2	2	2	2	2	2	2	2	2	2	2	2	2	2	2	2	2	3	3	3	3	3	3	3	2	2	2	2	1
90	1	41	1	28.0277	1	0	3	0	2	1	1	1	3	3	3	3	3	2	2	2	2	2	2	2	2	2	2	2	2	2	2	2	3	3	3	3	3	3	3	2	2	2	2	1
91	1	59	1	32.7442	1	0	3	0	2	2	1	1	2	2	2	2	2	2	2	2	2	2	2	2	2	2	2	2	2	2	2	2	2	2	2	2	2	2	2	1	1	1	1	1
92	1	55	1	27.1605	1	0	2	0	2	1	2	2	3	3	3	3	3	1	1	1	1	2	1	2	1	1	2	2	1	1	1	1	3	3	3	3	3	3	3	3	3	3	3	2
93	1	45	2	23.4568	1	0	1	0	2	2	1	1	2	2	2	2	2	2	2	2	2	2	2	2	2	2	2	2	2	2	2	2	2	3	4	2	2	2	2	2	2	1	2	1
94	1	49	2	23.9395	0	0	1	0	2	2	2	2	4	4	4	4	4	4	3	3	3	3	3	3	3	3	3	3	3	3	3	3	4	4	4	4	4	4	4	5	5	5	5	3
95	1	54	2	26.1962	0	1	2	0	2	2	1	1	2	2	2	2	2	2	2	2	2	2	2	2	2	2	2	2	2	2	2	2	3	3	3	3	3	3	3	3	3	2	3	1
96	1	46	1	23.8751	0	0	1	0	2	1	2	2	2	2	2	2	2	2	2	2	2	2	2	2	2	2	2	2	2	2	2	2	4	4	4	4	4	4	4	2	2	2	2	2
97	1	26	2	29.668	1	1	3	1	1	2	2	2	4	4	4	4	4	4	5	5	5	5	5	5	5	5	5	5	5	5	5	5	5	5	5	5	5	5	5	4	4	4	4	3
98	1	59	2	26.6436	0	0	2	0	2	2	1	1	3	3	3	3	3	3	3	3	3	3	3	3	3	3	3	3	3	3	3	3	3	3	3	3	3	3	3	3	3	3	3	2
99	1	46	2	27.4348	0	0	2	1	2	2	2	1	2	3	3	3	3	3	3	3	3	3	3	3	3	3	3	3	3	3	3	3	3	3	3	3	3	3	3	4	4	2	4	2
100	1	70	2	27.6817	1	0	2	1	2	2	1	2	3	4	4	3	3	3	3	4	4	5	4	3	3	3	3	3	3	4	2	3	3	3	3	4	4	4	4	3	3	2	3	2
101	2	24	1	29.2969	0	0	3	0	1	1	1	1	2	2	2	2	2	3	1	1	3	1	1	1	1	1	1	1	3	1	1	2	4	4	4	4	4	4	4	4	4	3	2	2
102	1	31	2	31.0204	0	0	3	0	2	2	1	1	2	2	2	2	2	3	3	3	3	3	3	3	3	3	3	3	3	3	3	3	4	4	4	4	4	4	4	4	4	4	4	2
103	1	70	1	26.5832	1	0	2	0	2	1	1	2	3	3	3	3	4	4	4	4	4	3	4	4	1	4	3	3	3	4	4	4	4	4	4	4	4	4	4	3	3	3	3	2
104	1	49	2	28.3737	0	0	3	0	2	2	2	2	3	3	3	3	3	4	4	4	4	4	4	2	4	4	2	2	4	4	2	4	4	3	4	4	3	4	5	4	4	3	4	2
105	1	28	1	31.7451	0	0	3	0	2	2	1	1	3	3	3	3	2	2	3	1	1	4	1	2	2	1	2	2	1	2	1	1	4	4	4	4	4	4	4	4	4	4	4	2
106	1	32	2	25.0574	0	0	2	0	2	2	2	1	3	3	3	3	3	4	3	3	2	3	3	3	3	1	3	4	3	3	3	3	4	4	4	4	4	4	5	5	5	5	5	2
107	1	37	2	27.4406	0	0	2	0	1	2	2	1	3	2	2	2	3	4	3	1	1	4	2	1	2	2	1	2	1	1	2	3	4	4	4	4	4	4	4	3	3	3	3	2
108	1	55	2	24.2215	0	1	2	1	2	1	2	2	5	5	5	5	5	5	5	5	5	5	3	5	5	4	4	5	3	1	1	3	4	3	3	3	3	3	3	3	3	3	3	3
109	1	37	2	22.1526	1	0	1	0	2	2	2	1	5	5	5	5	5	4	4	4	4	4	4	4	4	3	4	4	4	5	5	5	4	4	4	4	4	4	4	4	4	4	4	3
110	1	35	2	27.4587	0	0	2	0	2	2	2	2	5	5	5	5	5	5	5	5	5	5	5	5	5	5	5	5	5	5	5	5	5	5	5	5	5	5	5	5	5	5	5	3
111	1	86	1	24.5675	1	0	2	1	1	1	1	1	2	2	2	2	2	3	3	3	3	3	1	3	3	2	3	3	3	3	3	3	1	1	3	3	3	3	3	2	2	1	2	1
112	1	74	1	24.0569	0	0	2	0	2	1	1	1	2	2	2	2	2	3	3	3	3	3	3	3	3	3	3	3	3	3	3	3	2	2	2	2	2	2	2	1	1	1	1	1
113	1	56	1	27.0416	0	0	2	1	2	1	1	2	2	2	2	1	1	2	2	2	2	5	2	2	2	2	2	2	1	1	2	2	2	2	2	2	2	2	2	2	2	2	2	1
114	1	25	2	27.7743	0	0	2	0	1	2	1	1	3	3	3	3	3	2	1	2	2	3	2	2	3	2	2	2	2	2	2	2	2	2	4	4	2	3	3	3	3	3	3	2
115	1	28	2	31.2175	0	1	3	0	1	2	2	1	2	2	3	2	3	5	5	5	5	5	2	5	5	3	4	3	4	1	4	4	4	4	4	4	4	4	4	3	3	3	3	2
116	1	45	1	27.7177	1	0	2	0	2	1	1	1	3	2	2	1	1	3	3	2	1	4	2	2	1	1	1	1	2	2	2	2	3	3	3	2	3	2	3	2	2	2	2	1
117	1	29	2	38.0623	0	0	3	1	2	2	1	1	2	2	2	2	2	3	3	3	3	3	2	3	3	3	3	3	3	3	3	3	3	3	3	4	4	4	4	5	5	5	5	2
118	1	33	2	35.2653	1	0	3	1	2	2	1	2	3	3	3	3	3	3	2	2	2	2	3	4	4	2	3	2	3	3	3	3	4	4	4	4	4	4	4	3	3	3	3	2
119	1	32	2	32.4074	1	1	3	1	2	2	2	2	4	4	4	4	4	4	4	4	4	4	4	4	4	4	4	4	4	4	4	4	3	3	3	3	3	3	3	3	3	4	4	3
120	1	66	1	26.9896	1	0	2	1	2	1	1	2	4	2	2	2	2	3	3	3	3	3	3	3	3	3	3	3	3	3	3	3	3	3	3	3	3	3	3	3	3	3	3	2
121	1	73	2	23.8367	0	0	1	1	2	2	1	1	3	3	3	3	3	2	2	2	2	2	2	2	2	2	2	2	2	2	2	2	3	3	3	3	3	3	3	3	3	3	3	2
122	1	49	1	25.6801	0	1	2	0	2	1	1	2	3	3	3	3	3	4	4	4	4	4	4	4	4	4	4	4	4	4	4	4	3	3	3	3	3	3	3	2	2	2	2	2
123	1	37	1	26.449	1	1	2	1	1	2	1	2	4	4	4	4	4	4	4	3	3	4	2	3	4	2	3	2	4	4	4	3	3	3	3	3	3	3	3	3	3	3	3	2
124	1	38	2	22.7244	0	0	1	1	2	2	2	1	4	4	4	2	4	3	3	3	3	3	3	3	4	2	2	3	2	4	4	3	3	3	4	4	3	3	3	3	3	3	4	2
125	1	31	2	28.3874	0	0	3	0	1	2	2	1	2	2	2	2	2	3	4	4	4	3	4	4	4	3	4	4	3	3	3	3	4	4	4	4	4	4	4	4	4	4	4	2
126	1	23	2	26.5928	1	0	2	0	1	2	1	1	2	2	2	2	2	3	3	3	3	3	3	3	5	3	3	3	1	3	3	3	2	2	3	2	2	2	2	1	1	1	1	1
127	1	39	2	30.4218	0	0	3	1	2	2	2	1	3	3	3	3	3	4	4	4	4	4	4	4	4	4	3	2	4	1	5	3	4	4	4	4	4	3	4	5	5	3	4	2
128	1	24	2	26.5832	0	0	2	0	1	2	2	1	2	2	2	2	2	3	3	3	3	2	3	3	2	3	3	2	3	3	3	3	3	3	3	3	3	3	3	4	2	3	3	2
129	2	25	1	31.6032	0	0	3	0	1	2	1	1	1	1	1	1	1	2	2	2	2	2	2	2	2	2	2	3	2	2	3	2	3	3	3	3	3	3	3	4	4	4	4	2
130	1	66	2	27.7551	1	0	2	1	2	1	2	2	4	5	4	4	4	4	4	4	4	4	3	4	3	3	3	4	3	2	3	3	4	4	4	4	4	4	4	4	4	4	4	3
131	1	54	2	25.9516	0	0	2	0	2	2	2	1	4	4	4	4	4	4	4	4	4	5	5	4	4	5	4	5	5	4	4	5	4	4	4	4	4	4	4	5	5	5	5	3
132	1	39	2	30.8642	0	0	3	0	2	2	1	1	5	5	5	3	4	4	4	4	4	4	4	4	4	4	3	4	4	4	4	4	3	4	4	4	3	4	4	4	3	3	3	3
133	1	69	2	18.424	0	0	1	1	2	2	1	2	4	4	4	4	4	4	4	3	4	4	4	4	4	4	4	4	4	4	3	3	4	4	4	4	3	4	4	3	3	3	3	3
134	1	59	1	25.5102	0	0	2	0	2	1	1	1	3	3	2	3	3	2	3	2	3	3	3	2	3	2	3	1	3	2	1	1	3	2	3	3	2	3	3	2	2	2	2	1
135	1	50	2	32.872	1	0	3	0	2	2	2	2	2	1	2	2	1	2	2	2	2	4	1	2	3	1	1	2	2	2	3	1	3	3	3	3	3	3	3	2	2	2	2	1
136	1	47	1	30.4218	0	0	3	0	1	1	1	1	3	2	3	2	2	3	2	1	2	3	2	3	2	2	2	2	2	2	2	2	2	2	2	2	2	2	2	2	2	2	2	1
137	1	36	2	27.9904	0	0	2	0	2	2	2	1	4	4	4	4	4	4	4	4	4	4	4	4	4	4	4	4	4	4	4	4	5	5	5	5	5	5	5	5	5	5	5	3
138	1	63	2	24.8356	1	1	2	1	2	2	2	2	3	3	3	3	3	3	3	3	3	3	3	3	3	2	3	3	4	3	3	4	4	4	4	3	4	3	3	4	4	5	4	2
139	1	35	1	30.4053	1	0	3	1	1	2	1	2	3	3	3	3	3	3	3	3	4	4	2	4	4	4	3	3	3	4	4	4	3	3	3	4	3	3	3	3	3	3	4	2
140	1	46	1	24.7252	0	0	2	0	2	2	1	1	3	3	3	3	4	3	3	3	3	2	2	3	3	3	3	3	3	3	4	4	4	3	4	3	3	3	3	4	4	4	4	2
141	1	22	2	38.8187	0	0	3	1	1	2	2	2	4	4	4	4	4	5	5	5	5	5	5	5	5	5	5	5	5	5	5	5	4	4	4	4	3	5	4	5	5	5	5	3
142	1	61	2	26.9896	0	0	2	1	2	2	1	2	2	2	2	2	2	3	3	3	3	4	2	3	2	2	2	4	3	3	3	3	4	4	4	3	2	3	4	3	4	4	4	2
143	1	37	2	26.2773	0	0	2	0	2	1	2	2	5	5	5	5	5	5	5	5	5	5	5	5	5	5	5	5	5	5	5	5	4	4	4	4	4	4	4	4	4	4	4	3
144	1	46	2	24.2123	0	0	2	0	2	1	1	1	2	2	2	2	2	3	3	3	3	3	3	3	3	3	3	2	3	3	3	2	2	2	3	3	3	3	3	2	2	2	2	1
145	1	33	2	29.3878	1	1	3	1	2	2	1	1	4	4	4	4	4	4	4	4	4	5	5	3	4	4	3	4	4	3	5	4	5	5	5	5	5	5	5	4	4	4	4	3
146	1	26	2	29.2415	0	0	3	0	1	2	2	1	1	4	4	4	4	3	3	3	3	3	3	3	3	3	3	3	3	2	3	3	3	2	4	4	4	3	4	4	4	2	4	2
147	2	69	2	25.1532	1	0	2	1	2	1	1	2	2	2	2	2	2	2	2	2	3	1	1	1	3	2	2	2	2	3	3	3	3	3	3	3	3	3	4	4	4	3	4	2
148	1	60	2	27.9155	0	0	2	0	2	2	2	2	5	5	5	5	5	5	5	5	5	5	5	5	5	5	5	5	5	5	5	5	4	4	4	4	4	4	4	5	5	5	5	3
149	1	52	1	31.6735	1	1	3	0	2	1	1	2	3	3	3	3	3	3	3	3	3	3	3	4	3	3	3	3	3	3	3	3	3	3	3	3	3	3	3	2	2	2	2	2
150	1	50	1	26.7036	1	0	2	0	2	2	1	2	4	4	4	4	4	4	4	4	3	4	3	4	4	3	4	4	4	4	4	3	4	4	4	4	4	4	4	4	4	3	4	3
151	1	35	2	29.0688	0	0	3	0	2	1	1	1	2	2	2	2	2	3	3	2	3	3	2	2	2	2	2	3	3	3	3	3	3	2	4	4	4	4	4	4	4	4	4	2
152	1	24	2	20.9366	0	0	1	1	1	2	1	1	4	4	4	4	3	2	2	2	2	2	2	2	2	2	2	2	2	2	2	2	4	4	4	4	3	3	4	3	3	3	3	2
153	2	33	2	27.4077	0	0	2	0	2	1	1	2	2	2	2	2	2	2	2	2	1	1	1	1	1	2	2	2	2	2	2	2	3	3	3	3	4	3	3	4	4	4	4	2
154	1	44	1	26.8519	1	0	2	1	2	1	1	2	2	3	2	2	2	3	4	2	3	4	2	2	3	3	3	3	3	3	3	3	3	3	3	3	3	4	3	4	3	4	4	2
155	1	48	2	35.4172	1	1	3	1	2	1	1	2	4	4	4	4	4	3	3	3	3	3	3	3	3	3	3	3	3	3	3	3	4	4	4	4	4	4	4	3	3	3	3	2
156	1	23	2	24.6914	0	0	2	0	1	2	1	1	3	3	3	3	3	2	4	3	3	3	3	2	2	2	3	3	3	2	3	3	3	4	4	4	4	2	4	4	4	4	4	2
157	1	32	2	36.2275	0	0	3	0	2	2	2	2	4	3	4	4	4	4	4	4	4	3	3	2	2	4	4	4	4	4	4	4	5	2	5	5	5	5	5	4	4	4	4	3
158	1	76	1	24.2215	1	0	2	0	2	1	1	2	1	1	1	1	1	2	2	2	2	2	2	2	2	2	2	2	2	2	2	2	2	2	2	2	2	2	2	1	1	1	1	1
159	1	63	2	21.6296	1	0	1	0	2	1	1	2	4	4	5	4	4	4	4	4	4	5	4	3	3	3	3	4	4	2	4	4	4	4	4	4	4	4	4	4	4	4	4	3
160	2	40	2	19.5312	0	0	1	0	2	2	1	1	2	2	2	3	3	2	3	2	4	2	4	2	2	2	3	2	2	3	3	2	3	2	3	2	2	3	3	2	2	3	3	1
161	1	50	2	29.3848	0	1	3	1	2	2	2	2	2	2	2	2	2	2	2	2	2	2	2	2	2	2	2	2	2	2	2	2	3	3	3	3	3	3	3	3	3	2	3	1
162	1	50	2	23.5102	1	0	1	1	2	2	2	2	5	5	5	5	5	4	4	4	4	4	4	5	5	3	4	4	4	4	4	4	4	4	5	4	4	4	4	5	5	5	5	3
163	1	43	2	25.9516	1	0	2	0	2	2	2	1	3	3	3	3	3	4	4	3	2	4	3	4	4	4	4	4	4	4	4	3	3	3	3	3	3	3	3	3	3	4	4	2
164	1	35	2	33.4124	0	0	3	1	1	2	2	2	3	4	3	3	4	4	4	4	4	4	4	4	4	4	3	4	4	4	4	4	4	4	4	4	4	4	4	3	3	3	3	3
165	1	57	2	25.8264	0	0	2	0	2	2	1	2	3	3	3	3	3	2	2	2	2	2	2	2	2	2	2	2	2	2	2	2	4	3	5	4	4	4	3	4	5	4	4	2
166	1	32	1	23.3556	0	0	1	0	1	2	1	1	3	3	3	3	3	4	3	5	3	5	4	3	3	2	1	3	3	4	3	2	3	3	3	3	3	3	3	5	5	5	5	2
167	1	51	2	22.8571	0	0	1	0	2	1	2	2	4	4	4	4	4	5	5	5	5	5	5	5	5	5	5	5	5	5	5	5	4	4	4	4	4	4	4	3	5	5	5	3
168	1	36	2	20.9366	1	1	1	1	2	2	1	2	3	4	4	4	4	4	4	5	4	5	4	4	4	3	4	5	5	4	4	4	4	4	4	4	4	5	4	3	3	2	3	3
169	1	50	2	27.0416	0	0	2	0	2	1	1	1	1	1	1	1	1	2	2	2	2	2	2	2	2	2	2	2	2	2	1	2	3	3	3	3	3	3	3	2	2	2	2	1
170	1	38	2	23.5294	1	0	1	1	2	2	2	1	4	3	4	4	4	3	3	4	4	5	4	3	5	4	4	4	4	3	4	4	4	4	4	4	4	4	4	4	4	4	4	3
171	1	55	2	25.0135	0	0	2	0	2	1	1	1	3	3	3	3	3	2	2	2	3	2	1	2	2	2	2	3	3	3	2	2	3	3	3	3	3	3	3	2	2	2	2	1
172	2	35	1	31.25	0	1	3	0	2	2	1	1	1	1	1	1	1	2	2	2	2	2	2	1	1	2	2	3	2	2	3	1	3	3	5	4	4	4	4	5	5	5	5	2
173	1	52	2	30.1896	0	0	3	0	2	1	2	2	4	4	4	4	4	4	4	4	4	4	4	4	4	4	4	4	4	4	4	4	5	5	5	5	5	5	5	5	5	5	5	3
174	1	38	2	27.1739	0	0	2	0	2	2	1	2	4	2	3	3	3	3	3	3	3	3	3	3	3	3	3	3	4	3	3	4	3	3	3	4	3	3	3	3	3	3	3	2
175	1	46	1	24.2215	1	0	2	0	2	2	1	1	4	4	4	4	4	3	3	3	3	3	3	3	3	3	3	3	3	3	3	3	3	3	3	3	3	3	3	4	4	4	4	2
176	2	28	2	21.3839	1	0	1	0	1	2	2	1	4	2	4	4	4	4	4	4	4	4	4	4	4	3	3	4	4	3	3	4	4	4	4	4	4	4	4	3	3	3	3	3
177	1	43	2	21.2585	0	1	1	1	2	1	1	1	2	2	2	2	2	2	2	2	2	2	2	2	2	2	3	2	2	2	3	2	3	3	3	3	3	3	3	4	4	4	4	2
178	1	18	1	27.1267	0	0	2	0	1	2	1	1	2	2	2	2	2	3	3	3	3	3	3	3	3	3	3	3	3	3	3	3	4	4	4	3	4	4	4	5	5	4	5	2
179	1	50	2	26.7755	1	1	2	0	2	2	2	2	4	4	4	4	4	5	5	5	5	5	5	5	5	5	5	5	5	5	5	5	4	4	4	4	4	4	4	5	5	5	5	3
180	1	41	2	28.4055	0	0	3	0	2	2	2	2	5	5	5	5	5	5	5	5	5	5	5	5	5	5	5	5	5	5	5	5	4	4	4	4	4	4	4	4	4	4	4	3
181	1	42	2	24.4193	0	0	2	1	2	2	2	1	5	4	2	3	1	1	4	1	4	1	2	2	2	2	1	4	4	2	2	2	3	3	4	5	4	3	4	4	4	2	5	2
182	1	37	2	27.7323	0	0	2	0	2	2	2	2	4	5	4	3	5	4	4	4	2	4	3	4	4	4	2	2	4	4	1	1	3	3	4	4	3	3	4	4	4	5	4	3
183	1	49	1	25.2493	0	0	2	1	2	1	1	1	2	2	2	2	2	3	4	3	3	3	3	3	3	3	3	3	4	4	4	4	4	3	4	3	4	4	3	1	1	3	2	2
184	1	61	2	25.6055	0	0	2	0	2	2	2	1	3	3	4	3	2	3	2	3	3	3	4	3	2	2	1	2	2	2	1	3	1	3	3	3	3	3	3	2	5	4	4	2
185	1	31	2	26.5927	1	0	2	0	1	2	2	1	5	5	5	5	4	4	4	4	4	5	4	5	5	3	3	5	4	4	4	4	3	3	3	3	3	4	5	4	5	5	5	3
186	1	39	2	32.6531	0	0	3	0	2	1	1	2	4	3	3	3	2	2	2	2	3	3	2	3	3	1	1	2	3	3	4	3	4	4	4	4	4	4	4	2	3	4	4	2
187	1	35	2	29.7722	0	1	3	0	2	2	2	1	3	3	3	3	3	5	4	4	3	5	5	3	5	3	3	5	5	5	5	5	5	5	5	5	5	3	4	4	4	4	5	3
188	1	47	2	28.3848	0	0	3	0	2	2	1	1	2	2	2	2	2	3	3	3	4	3	4	4	3	3	3	3	3	3	3	4	4	4	4	4	4	4	4	2	5	2	2	2
189	1	46	1	32.6531	0	0	3	1	2	1	1	2	3	2	4	2	2	4	4	4	4	2	3	2	2	2	2	2	2	4	3	3	4	4	5	5	3	3	4	4	4	3	4	2
190	1	35	2	26.5832	1	0	2	0	2	2	2	2	5	5	5	5	2	4	4	4	4	4	4	5	3	4	3	3	3	3	4	4	5	5	5	5	5	3	5	3	4	4	4	3
191	1	80	1	22.5896	1	0	1	0	1	1	1	2	4	2	1	1	1	3	2	2	2	4	2	2	2	2	2	3	3	3	2	3	4	4	4	4	4	4	3	2	2	1	3	2
192	1	44	2	27.6817	1	0	2	0	2	2	2	1	4	4	4	5	5	4	4	3	3	3	5	3	4	4	4	4	4	4	4	5	5	3	4	4	5	5	4	4	4	4	4	3
193	1	53	1	27.3982	1	1	2	1	2	1	1	2	2	2	3	4	2	3	3	2	3	3	4	3	4	2	2	2	3	3	1	5	3	3	3	3	3	5	5	4	5	1	4	2
194	1	42	2	27.7743	0	0	2	1	2	2	1	1	3	3	3	2	3	4	3	4	2	4	3	4	4	3	3	3	4	4	4	4	4	4	4	5	5	4	4	4	4	4	5	2
195	1	25	2	35.2673	0	1	3	0	1	2	1	1	4	3	4	4	4	4	3	4	3	4	3	4	4	3	4	4	4	4	4	4	4	4	4	5	3	3	4	3	3	3	4	3
196	1	23	2	26.7755	1	0	2	0	1	2	1	1	5	4	4	4	4	4	4	4	4	4	4	4	4	4	4	4	4	4	4	4	3	3	3	3	3	3	3	3	3	3	3	3
197	1	49	1	29.8606	1	0	3	0	2	2	1	2	3	3	3	3	3	2	2	2	2	2	4	4	4	4	4	4	4	4	4	4	3	4	4	4	4	4	5	4	4	4	2	2
198	1	51	2	32.4074	0	0	3	0	2	2	1	2	4	4	4	4	4	4	4	4	4	4	4	4	4	4	3	4	3	4	4	4	4	3	5	2	4	5	5	5	5	5	5	3
199	2	70	2	33.2031	0	0	3	1	2	1	2	1	3	3	3	3	3	3	3	3	3	3	3	2	2	2	2	3	3	3	3	3	2	2	2	3	3	3	2	2	1	1	1	1
200	1	55	2	29.8606	1	1	3	1	2	1	1	2	5	5	5	5	5	4	4	4	4	4	4	4	4	4	4	3	5	3	5	3	4	4	5	4	5	4	4	5	5	4	3	3
201	1	56	2	28.7317	0	0	3	1	2	2	1	2	3	4	3	3	3	4	4	4	5	3	5	4	4	4	4	4	5	2	3	5	5	5	5	4	5	4	5	5	5	2	5	3
202	1	42	2	27.7551	0	0	2	0	2	2	1	2	2	2	4	3	2	3	1	3	4	3	2	3	3	3	3	2	2	3	3	2	4	4	4	4	4	4	3	3	2	3	3	2
203	1	64	1	27.0416	0	0	2	1	2	2	1	2	3	2	3	2	2	2	2	2	1	4	2	1	4	1	3	3	2	2	2	2	3	3	3	3	4	3	3	4	4	4	4	2
204	1	50	2	36.7309	1	0	3	1	2	1	2	2	4	4	5	3	3	5	4	4	3	4	4	4	4	2	4	3	3	3	4	4	4	3	3	3	4	3	3	5	5	5	2	3
205	1	18	1	32.9796	0	0	3	0	1	2	1	1	2	3	2	2	2	2	1	2	2	2	3	2	3	2	2	2	1	2	2	2	3	3	4	4	3	3	3	2	3	2	2	1
206	1	76	1	28.3447	1	1	3	0	1	1	2	2	3	3	2	3	3	2	2	2	2	2	2	3	4	3	2	3	4	2	2	2	3	3	4	3	4	3	3	4	4	4	3	2
207	1	76	1	19.0311	0	0	1	0	2	2	2	2	3	3	4	3	1	3	2	2	2	3	3	2	4	3	3	4	2	4	1	3	4	4	4	4	4	2	3	2	3	2	2	2
208	1	72	1	25.9516	1	1	2	0	2	1	1	2	1	2	1	1	2	2	1	1	2	1	2	2	1	2	1	1	2	1	1	2	3	3	3	2	3	2	3	2	2	1	2	1
209	1	52	2	27.6817	0	0	2	1	2	1	1	2	4	4	4	5	5	4	4	4	4	4	4	5	3	3	4	4	4	4	4	4	4	4	5	4	4	5	4	3	3	4	3	3
210	1	46	2	29.7265	0	0	3	1	2	2	2	2	4	2	5	5	5	4	4	4	4	4	3	4	3	4	3	4	4	4	3	4	4	4	5	4	4	4	4	3	3	3	5	3
211	1	57	2	24.4898	0	0	2	0	2	2	2	2	4	5	5	3	4	4	4	4	4	4	1	4	4	4	4	5	4	4	4	4	3	3	3	3	3	5	3	3	4	4	4	3
212	1	23	2	20.9024	0	0	1	0	1	1	1	1	3	2	2	2	2	3	3	3	3	3	3	3	2	3	2	2	2	3	3	3	3	3	3	4	3	3	4	2	2	1	3	1
213	1	35	2	30.3233	1	1	3	1	2	2	2	1	2	2	2	2	2	3	3	3	3	3	3	4	3	3	3	4	4	4	4	4	3	3	3	3	3	3	3	4	4	4	5	2
214	1	47	1	29.7578	1	0	3	1	2	1	1	2	2	2	2	1	2	3	3	3	3	2	3	1	2	3	3	3	3	2	3	3	3	3	3	3	3	3	3	1	1	1	1	1
215	2	70	2	23.6614	0	0	1	0	2	2	2	1	2	3	2	2	2	3	3	3	3	3	3	2	3	3	2	3	3	2	3	3	4	4	4	3	2	4	4	3	2	3	3	2
216	1	38	2	28.4055	1	0	3	0	2	2	2	1	4	4	4	4	4	3	3	3	4	3	3	3	4	3	3	3	3	3	2	3	3	3	3	4	3	3	3	5	3	3	3	2
217	1	21	2	32.9067	0	0	3	1	1	2	1	1	4	4	5	4	4	2	3	4	3	4	2	4	4	4	4	4	5	4	2	4	4	4	4	4	4	4	4	5	5	4	5	3
218	1	55	2	22.4913	1	0	1	0	2	2	1	2	4	4	4	3	3	4	4	3	3	5	3	3	3	3	3	3	3	3	3	3	4	4	5	4	3	4	5	4	4	4	4	3
219	1	33	2	25.3086	1	1	2	0	1	2	2	2	5	5	5	5	5	4	4	4	3	4	4	4	4	3	4	3	4	4	4	4	4	4	4	4	4	5	5	5	5	5	4	3
220	1	76	1	28.4082	1	1	3	1	1	1	1	2	1	1	1	1	1	2	2	2	2	2	1	2	2	2	2	1	2	2	2	2	2	2	3	2	2	3	2	2	1	2	2	1
221	1	63	2	26.4721	0	0	2	0	2	2	2	2	4	4	4	4	4	4	4	4	4	5	5	4	4	4	4	5	3	4	4	4	5	5	5	3	5	5	5	4	3	3	3	3
222	1	68	2	23.3887	1	0	1	1	2	2	2	2	3	3	3	3	5	4	4	4	4	4	4	5	4	4	4	4	5	4	4	4	5	4	4	5	4	4	4	4	3	3	3	3
223	1	19	1	27.7703	0	0	2	0	1	2	1	1	3	3	5	3	3	3	3	3	3	3	3	3	3	4	3	3	3	3	2	3	3	3	3	5	3	3	4	5	5	5	5	2
224	1	43	2	23.2912	0	0	1	0	2	2	2	2	4	4	4	5	4	4	4	4	4	4	4	4	4	2	4	2	4	4	4	4	5	4	4	4	4	4	4	3	3	5	3	3
225	1	69	2	28.089	0	0	3	1	2	1	1	2	4	3	3	3	3	4	4	4	3	3	4	4	4	4	2	2	4	4	4	4	3	3	3	3	2	1	3	2	2	2	2	1
226	1	29	2	31.3146	0	0	3	1	2	2	1	1	4	3	3	3	3	2	2	2	2	3	2	2	2	2	2	2	3	3	2	2	4	4	4	4	4	4	3	5	4	4	4	2
227	1	60	2	22.0386	1	0	1	0	2	2	1	2	4	4	4	4	4	4	4	4	4	5	4	4	4	4	3	4	4	5	3	4	4	3	3	3	3	3	3	3	3	3	3	3
228	1	67	1	29.2421	0	1	3	0	2	2	2	2	4	4	4	4	3	3	3	3	3	3	3	3	3	3	3	3	4	3	3	3	4	4	3	4	4	4	4	3	3	3	4	2
229	1	55	1	26.449	1	0	2	1	2	1	1	2	4	4	4	4	2	3	3	3	3	3	3	3	3	2	3	3	3	2	3	2	3	2	3	3	2	3	3	2	4	2	2	2
230	1	61	2	23.6614	0	0	1	0	2	2	1	1	1	1	1	1	1	2	2	2	2	2	3	2	2	4	2	2	4	3	2	2	3	4	3	2	3	3	3	5	3	3	3	2
231	1	50	2	25.8264	1	0	2	1	2	2	2	2	5	5	5	1	5	4	4	4	4	4	4	5	4	4	5	4	4	4	4	4	5	5	3	5	5	5	5	5	5	3	5	3
232	1	63	2	27.3982	0	0	2	0	2	2	2	2	4	4	4	4	3	5	5	5	5	3	5	5	5	5	2	5	4	5	5	5	4	4	5	5	4	4	4	5	5	5	5	3
233	1	67	1	28.5156	1	0	3	0	2	1	1	1	2	2	2	2	1	2	2	2	2	2	2	2	2	3	2	2	1	1	2	2	3	3	3	1	3	3	2	1	1	1	2	1
234	1	43	2	33.4124	1	0	3	0	2	1	2	2	4	3	3	3	3	2	2	5	2	2	2	4	2	2	2	3	3	2	2	2	4	4	3	4	4	4	4	3	3	3	3	2
235	1	33	2	22.8931	0	0	1	0	2	2	2	2	4	4	4	4	5	5	5	5	5	5	3	5	5	5	4	5	5	5	5	5	4	4	4	4	3	4	4	3	4	3	4	3
236	1	39	2	25.6173	0	0	2	0	2	2	2	2	5	5	5	5	4	4	4	4	5	3	4	4	3	3	4	4	3	3	4	3	4	3	3	3	3	4	3	3	3	3	3	3
237	1	23	2	32.6608	0	0	3	0	1	2	2	1	4	4	3	4	2	3	3	3	3	3	2	3	3	3	3	4	3	3	4	3	4	4	4	4	4	3	3	3	3	3	2	2
238	1	53	1	32.7919	0	1	3	0	2	2	1	1	3	3	3	2	3	3	3	3	3	3	4	3	3	4	3	3	5	3	3	3	4	4	3	4	4	4	3	5	5	2	5	2
239	1	31	2	62.2837	1	0	3	0	1	2	2	1	2	2	3	2	2	2	2	2	2	3	4	3	4	2	2	3	2	2	2	2	3	3	3	3	3	3	3	3	4	3	3	2
240	1	60	1	31.8878	1	0	3	1	2	2	1	2	4	3	4	4	3	3	3	4	5	5	4	3	3	3	5	4	3	3	3	3	5	5	5	4	5	5	5	5	5	5	4	3
241	1	54	2	23.5294	0	0	1	0	2	2	1	2	5	5	4	5	5	5	5	5	5	3	5	5	3	4	5	5	5	5	5	5	5	4	5	5	5	4	5	5	5	5	5	3
242	2	42	2	22.1367	0	0	1	0	2	2	1	1	3	3	3	2	3	4	4	4	4	2	4	4	4	4	4	3	3	3	3	4	3	3	4	4	3	3	3	2	2	1	2	2
243	1	39	2	26.7755	1	0	2	0	2	2	2	2	5	5	5	1	2	4	4	3	4	4	5	4	5	4	3	4	3	4	5	4	4	4	5	4	4	4	5	4	4	4	3	3
